# Supplementary material for: The Traffic Light Protocol: Preventing the 90° ‘Point of No Return’ Through Risk-Stratified Spinal Surveillance in Children with Cerebral Palsy
Source: J Clin Med. 2026 Apr 22;15(9):3205. doi: 10.3390/jcm15093205 (PMC13164426; doi:10.3390/jcm15093205)
Supplement: Supplementary file 1 [file jcm-15-03205-s001.zip]

Archive with 2 entries (2 files):
- Supplementary Material S1.pdf
- Supplementary_Data_S2.xlsx
