# Supplementary material for: The Traffic Light Protocol: Preventing the 90° ‘Point of No Return’ Through Risk-Stratified Spinal Surveillance in Children with Cerebral Palsy
Source: J Clin Med. 2026 Apr 22;15(9):3205. doi: 10.3390/jcm15093205 (PMC13164426; doi:10.3390/jcm15093205)
Supplement: Supplementary file 1 [file jcm-15-03205-s001.zip › Supplementary_Data_S2.xlsx]

## Sheet: Round 1
the spinal axis in CP patients require monitoring	the level of GMFCS matters in the frequency of spinal axis assessment	These draft guidelines are based on GMFCS levels. Do you think that this is the best way to classify children for Spine Surveillance protocols?	If no - what should thay be based on?	thinking of spine assessment the general division into walking and non-walking children is more convenient than the GMFCS level	the age of the child matters in the frequency of spinal axis assessment	clinical examination is sufficient to assess the spinal axis	x-ray is obligatory for proper spine axis assessment	Do you treat a single X-ray as signiﬁcant or evaluate a series over time?	ct is obligatory for proper spine axis assessment	mri is obligatory for proper spine axis assessment	all radiographic assessments should be performed in the most gravity-dependent position possible for the patient (i.e., standing preferred to sitting preferred to supine)	posteroanterior view is enough for primary spine assessment	lateral view is obligatory for primary spine assessment	comments according to xray	radiological examination should be performed whenever there is any doubt during the clinical examination regardless of the gmfcs level	radiological examination should be performed whenever there is any doubt during the clinical examination regardless of the age	radiological examination should be performed whenever there is any doubt during the clinical examination regardless of the patients walking ability	For guidelines associated with GMFCS I, do you agree that commencement of spine surveillance should be at what age	For guidelines associated with GMFCS II, do you agree that commencement of spine surveillance should be at what age	For guidelines associated with GMFCS III, do you agree that commencement of spine surveillance should be at what age	For guidelines associated with GMFCS IV, do you agree that commencement of spine surveillance should be at what age	For guidelines associated with GMFCS V, do you agree that commencement of spine surveillance should be at what age	For guidelines associated with Type IV hemiplegia , do you agree that commencement of spine surveillance should be at what age	comments according commencement	For guidelines associated with GMFCS I, do you agree that frequency of review of spine surveillance sholud be	For guidelines associated with GMFCS II, do you agree that frequency of review of spine surveillance sholud be	For guidelines associated with GMFCS III, do you agree that frequency of review of spine surveillance sholud be	For guidelines associated with GMFCS IV, do you agree that frequency of review of spine surveillance sholud be	For guidelines associated with GMFCS V, do you agree that frequency of review of spine surveillance sholud be	For guidelines associated with Type IV hemiplegia, do you agree that frequency of review of spine surveillance sholud be	comments according frequency	what is the criterion for discharge	If age - what age for GMFCS level [GMFCS I]	If age - what age for GMFCS level [GMFCS II]	If age - what age for GMFCS level [GMFCS III]	If age - what age for GMFCS level [GMFCS IV]	If age - what age for GMFCS level [GMFCS V]	If age - what age for GMFCS level [Type IV hemiplegia]	If Risser- [GMFCS I]	If Risser- [GMFCS II]	If Risser- [GMFCS III]	If Risser- [GMFCS IV]	If Risser- [GMFCS V]	If Risser- [Type IV hemiplegia]	comments according discharge	should be difference in discharge age from surveillance for males and females	comments according difference in discharge age	Which signiﬁcant signs may require a more regular radiographic review within spine surveillance. You can mark few	Which signiﬁcant criteria are recommendation to refer patient to spine surgeon ? You can mark few
strongly agree with the statement	agree with the statement.	yes		neither agree nor disagree with the statement	neither agree nor disagree with the statement	disagree with the statement.	strongly agree with the statement	both	disagree with the statement.	disagree with the statement.	strongly agree with the statement	agree with the statement.	agree with the statement.		strongly agree with the statement	strongly agree with the statement	strongly agree with the statement	6	6	4	3	3	6		once a year	once a year	every 6 months	every 6 months	every 6 months	once a year		there should be no end of surveillance														no, gender doesn't metter		pelvic obliquity, presence of scoliosis - 30 dgr, progresion in the following two radiograms more than 1dgr/month, non-walking patient	presence of scoliosis - 20 dgr, progresion in the following two radiograms more than 1dgr/month, non-walking patient
strongly agree with the statement	strongly agree with the statement	yes		agree with the statement.	agree with the statement.	disagree with the statement.	neither agree nor disagree with the statement	series	disagree with the statement.	neither agree nor disagree with the statement	strongly agree with the statement	disagree with the statement.	agree with the statement.		strongly agree with the statement	strongly agree with the statement	strongly agree with the statement	10	10	5	5	5	10		once a year	once a year	once a year	every 6 months	every 6 months	once a year		both	16	16	16	16	16	16	Risser V	Risser V	Risser V	Risser V	Risser V	Risser V		females should be discharge earlier		pelvic obliquity, wind swept deformity, hip luxation, presence of scoliosis - 10 dgr, progresion in the following two radiograms more than 1dgr/month, female gender, non-walking patient	pelvic obliquity, wind swept deformity, presence of scoliosis - 30 dgr, progresion in the following two radiograms more than 1dgr/month
strongly agree with the statement	strongly agree with the statement	yes		strongly agree with the statement	agree with the statement.	strongly agree with the statement	strongly agree with the statement	both	disagree with the statement.	disagree with the statement.	strongly agree with the statement	disagree with the statement.	strongly agree with the statement		strongly agree with the statement	strongly agree with the statement	agree with the statement.	3	3	3	3	3	3		every 6 months	every 6 months	once a year	once a year	once a year	once a year		there should be no end of surveillance														no, gender doesn't metter		pelvic obliquity, hip luxation, presence of scoliosis - 20 dgr, progresion in the following two radiograms more than 1dgr/month	pelvic obliquity, presence of scoliosis - 30 dgr, progresion in the following two radiograms more than 1dgr/month
strongly agree with the statement	agree with the statement.	yes		disagree with the statement.	agree with the statement.	disagree with the statement.	strongly agree with the statement	series	disagree with the statement.	disagree with the statement.	strongly agree with the statement	disagree with the statement.	agree with the statement.		strongly agree with the statement	strongly agree with the statement	strongly agree with the statement	10	8	5	4	3	3		once a year	once a year	once a year	every 6 months	every 6 months	every 6 months		there should be no end of surveillance	17	17	18	no end of surveillance	no end of surveillance	no end of surveillance	Risser IV	Risser IV	Risser V	no end of surveillance	no end of surveillance	no end of surveillance		no, gender doesn't metter		pelvic obliquity, wind swept deformity, hip luxation, progresion in the following two radiograms more than 1dgr/month, non-walking patient	pelvic obliquity, progresion in the following two radiograms more than 1dgr/month, non-walking patient
strongly agree with the statement	strongly agree with the statement	no	Not only GMFCS, also spasticity, age, walking ability, hip status	agree with the statement.	strongly agree with the statement	disagree with the statement.	strongly agree with the statement	series	disagree with the statement.	disagree with the statement.	strongly agree with the statement	strongly disagree with the statement	strongly agree with the statement		strongly agree with the statement	strongly agree with the statement	strongly agree with the statement	3	3	3	3	3	3		once a year	once a year	once a year	every 6 months	every 6 months	every 6 months		there should be no end of surveillance	16, 17	16, 17	no end of surveillance	no end of surveillance	no end of surveillance	no end of surveillance	Risser V	Risser V	no end of surveillance	no end of surveillance	no end of surveillance	no end of surveillance		females should be discharge earlier		pelvic obliquity, wind swept deformity, hip luxation, presence of scoliosis - 20 dgr, progresion in the following two radiograms more than 1dgr/month, non-walking patient	presence of scoliosis - 30 dgr, progresion in the following two radiograms more than 1dgr/month
strongly agree with the statement	strongly agree with the statement	yes		agree with the statement.	agree with the statement.	strongly disagree with the statement	strongly agree with the statement	both	disagree with the statement.	disagree with the statement.	strongly agree with the statement	agree with the statement.	disagree with the statement.	Lateral is requiered for planning surgery	agree with the statement.	agree with the statement.	agree with the statement.	8	8	8	5	5	8		once a year	once a year	once a year	once a year	once a year	once a year		there should be no end of surveillance	18	18	18	no end of surveillance	no end of surveillance	no end of surveillance	Risser V	Risser V	Risser V	no end of surveillance	no end of surveillance	no end of surveillance		females should be discharge earlier		pelvic obliquity, wind swept deformity, hip luxation, presence of scoliosis - 30 dgr, non-walking patient	pelvic obliquity, wind swept deformity, hip luxation, presence of scoliosis - 30 dgr, progresion in the following two radiograms more than 1dgr/month, non-walking patient
agree with the statement.	strongly agree with the statement	yes		disagree with the statement.	strongly agree with the statement	agree with the statement.	agree with the statement.	series	strongly disagree with the statement	strongly disagree with the statement	agree with the statement.	agree with the statement.	disagree with the statement.		agree with the statement.	agree with the statement.	agree with the statement.	12	12	10	8	8	12		once a year	once a year	once a year	once a year	once a year	once a year		age	14	14	15	17	17	14	Risser IV	Risser IV	Risser IV	Risser V	Risser V	Risser V		females should be discharge earlier		pelvic obliquity, wind swept deformity, hip luxation, presence of scoliosis - 30 dgr, progresion in the following two radiograms more than 1dgr/month, non-walking patient	presence of scoliosis - 20 dgr
agree with the statement.	strongly agree with the statement	yes		disagree with the statement.	agree with the statement.	disagree with the statement.	agree with the statement.	series	disagree with the statement.	disagree with the statement.	strongly agree with the statement	disagree with the statement.	agree with the statement.		strongly agree with the statement	agree with the statement.	strongly agree with the statement	7	7	5	5	5	10		once a year	once a year	once a year	once a year	once a year	once a year		both	14	14	14	14, 18	14, 18	14	Risser V	Risser V	Risser V	Risser V	no end of surveillance	Risser V		females should be discharge earlier		pelvic obliquity, wind swept deformity, hip luxation, presence of scoliosis - 30 dgr, progresion in the following two radiograms more than 1dgr/month, non-walking patient	pelvic obliquity, wind swept deformity, presence of scoliosis - 30 dgr, non-walking patient
strongly agree with the statement	agree with the statement.	yes		agree with the statement.	agree with the statement.	strongly disagree with the statement	strongly agree with the statement	series	disagree with the statement.	disagree with the statement.	agree with the statement.	strongly agree with the statement	strongly agree with the statement	On case stable clinical examonation some lateral x-ray can be omited	strongly agree with the statement	strongly agree with the statement	strongly agree with the statement	10	8	5	3	3	3		once a year	once a year	every 6 months	every 6 months	every 6 months	every 6 months	It should be every 3-4 month when Scoliosis is diagnosed, depending on Age and Scoliosis secerity	there should be no end of surveillance	20	20	no end of surveillance	no end of surveillance	no end of surveillance	no end of surveillance	Risser V	Risser V	no end of surveillance	no end of surveillance	no end of surveillance	no end of surveillance	GMFCS I and II without scoliosis can be discharded. With Scoliosis should be examined every two years	no, gender doesn't metter	In older papers (Bertoncelli)there was predominance of Scoliosis in CP but in newer papers (Hagglund, Casey)is comparable or slightly higher	pelvic obliquity, wind swept deformity, hip luxation, presence of scoliosis - 10 dgr, presence of scoliosis - 20 dgr, presence of scoliosis - 30 dgr, progresion in the following two radiograms more than 1dgr/month, non-walking patient	pelvic obliquity, presence of scoliosis - 30 dgr, progresion in the following two radiograms more than 1dgr/month
strongly disagree with the statement	agree with the statement.	yes		agree with the statement.	neither agree nor disagree with the statement	disagree with the statement.	agree with the statement.	series	disagree with the statement.	disagree with the statement.	strongly agree with the statement	strongly disagree with the statement	strongly agree with the statement	PA and lateral x-rays for primary assessment and also for follow up is required	agree with the statement.	agree with the statement.	agree with the statement.	5	5	3	3	3	3	very individual, once associated with spinal deformity, regular check ups are demanded	once a year	once a year	every 6 months	every 6 months	every 6 months	every 6 months	depends on the age of patient and velocity growth	there should be no end of surveillance	17	17					Risser V	Risser V	no end of surveillance	no end of surveillance	no end of surveillance	no end of surveillance		females should be discharge earlier		pelvic obliquity, wind swept deformity, hip luxation, progresion in the following two radiograms more than 1dgr/month	pelvic obliquity, presence of scoliosis - 20 dgr, presence of scoliosis - 30 dgr, progresion in the following two radiograms more than 1dgr/month
agree with the statement.	agree with the statement.	yes		disagree with the statement.	agree with the statement.	disagree with the statement.	agree with the statement.	series	neither agree nor disagree with the statement	agree with the statement.	strongly agree with the statement	agree with the statement.	neither agree nor disagree with the statement	Traction films help to evaluate flexibity.	agree with the statement.	agree with the statement.	agree with the statement.	3	3	3	3	3	3	X-rays depence on time when deformity appears	every 6 months	every 6 months	every 6 months	every 6 months	every 6 months	every 6 months		there should be no end of surveillance	17	17	17	17	17	17	no end of surveillance	no end of surveillance	no end of surveillance	no end of surveillance	no end of surveillance	no end of surveillance	It is not ending with bone maturation	no, gender doesn't metter		pelvic obliquity, wind swept deformity, hip luxation, progresion in the following two radiograms more than 1dgr/month	pelvic obliquity, wind swept deformity, hip luxation, presence of scoliosis - 30 dgr
strongly agree with the statement	strongly agree with the statement	no	pelvic obliquity; asymmetry of hip joint range of motion and position, combination scoliosis-hyperkyphosis	agree with the statement.	agree with the statement.	disagree with the statement.	agree with the statement.	both	disagree with the statement.	disagree with the statement.	agree with the statement.	strongly disagree with the statement	strongly agree with the statement	functional (bending, traction, push prone etc) are necessary to plan surgery	strongly agree with the statement	strongly agree with the statement	strongly agree with the statement	8	8	8	8	8	8	what is type IV hemiplegia?	once a year	once a year	once a year	once a year	once a year	once a year		both	16	16	16	16	16	16	Risser IV	Risser IV	Risser IV	Risser IV	Risser IV	Risser IV		no, gender doesn't metter		pelvic obliquity, wind swept deformity, hip luxation, presence of scoliosis - 30 dgr, progresion in the following two radiograms more than 1dgr/month, non-walking patient	pelvic obliquity, wind swept deformity, progresion in the following two radiograms more than 1dgr/month
strongly agree with the statement	strongly agree with the statement	yes		disagree with the statement.	strongly agree with the statement	neither agree nor disagree with the statement	agree with the statement.	series	strongly disagree with the statement	disagree with the statement.	strongly agree with the statement	strongly disagree with the statement	strongly agree with the statement	I think clinical examination is sufficient to assess spine in cp children specially in milder gmfcs classes. If clinical signs of scoliosis or problems clinically to examine the child, then a x ray is mandatory and first time ap and lateral view.	strongly agree with the statement	strongly agree with the statement	strongly agree with the statement	11	6	1	1	1		With gmfcs 1 you examine at least like all other teenagers at school (girls around 11 years old), with other classes clinical examination together with hip surveillance program and when clinical signs of scoliosis then X ray	once a year	once a year	once a year	once a year	once a year	once a year	This depends on the magnitude of the curvature and the age of the child and the growth phase. It can of course be also more frequently than once a year.	both	20	20	20	20	20	20	Risser V	Risser V	Risser V	Risser V	Risser V	Risser V	Depends on the magnitude of the curvature at the end of the growth. Milder curvatures can be discharged. All big curvatures must be followed.	no, gender doesn't metter		pelvic obliquity, wind swept deformity, hip luxation, presence of scoliosis - 20 dgr, presence of scoliosis - 30 dgr, progresion in the following two radiograms more than 1dgr/month	pelvic obliquity, wind swept deformity, hip luxation, presence of scoliosis - 20 dgr, presence of scoliosis - 30 dgr, progresion in the following two radiograms more than 1dgr/month
agree with the statement.	agree with the statement.	yes		disagree with the statement.	disagree with the statement.	disagree with the statement.	agree with the statement.	both	disagree with the statement.	neither agree nor disagree with the statement	agree with the statement.	disagree with the statement.	agree with the statement.		agree with the statement.	agree with the statement.	agree with the statement.	10	10	10	8	8	10	In the UK a national surveillance program for children with CP starts at a young age and this allows to identify any Orthopaedic problem (ie hip, soft tissue, spine related). This is run by musculoskeletal PTs and allows referral to the relevant specialist when appropriate.	once a year	once a year	once a year	once a year	once a year	once a year		both													Discharge should be decided when growth has been completed. This is often in early adult life as patients with CP usually have slow continuous growth beyond common age for skeletal maturity in non neurological children.	no, gender doesn't metter		pelvic obliquity, non-walking patient
strongly agree with the statement	strongly agree with the statement	no	Walking ability	neither agree nor disagree with the statement	agree with the statement.	disagree with the statement.	strongly agree with the statement	both	disagree with the statement.	disagree with the statement.	strongly agree with the statement	agree with the statement.	disagree with the statement.		strongly agree with the statement	strongly agree with the statement	strongly agree with the statement	8	8	6	5	5	8		once a year	once a year	once a year	every 6 months	every 6 months	once a year		age	16	16	18	18	18	16							Discharge according the presence of scoliosis. If there is no more than 10 - discharge at the suggested time , if more - continue	no, gender doesn't metter		pelvic obliquity, hip luxation, presence of scoliosis - 10 dgr, progresion in the following two radiograms more than 1dgr/month, non-walking patient	presence of scoliosis - 30 dgr
[truncated: 3 more columns]

## Sheet: Round 2
To simplify - patients with GMFCS I and II can be one group and called walkers because rules for survielence in these two GMFCS gropus are generaly the same	Do you agree that [single X-ray can be sufficent to make a therapeutic decission]	posteroanterior view is enough for primary spine assessment	posteroanterior view is enough for follow-up spine assessment	posteroanterior and lateral view is obligatory for follow-up spine assessment	lateral view is not necessary for follow-up spine assessment	comments according to xray	comments according discharge	should be difference in discharge age from surveillance for males and females	Thank you for participating in the survey General comments, suggestions	To simplify - patients with GMFCS IV and V can be one group and called non -walkers because rules for survielence in these two GMFCS gropus are generaly the same	To simplify - GMFCS III can be called "poor walkers" because rules for survielence in this GMFCS groups differ from GMFCS I and II group and GMFCS IV ,V group.	posteroanterior and lateral views are obligatory for primary spine assessment	lateral view is not necessary for primary spine assessment	Do you agree that Type IV hemiplegia, can be called "poor walkers" because unilateral involvement be a trigger for scoliosis and criteria for survielence are more strict than GMFCS I and II groups but not as in GMFCS IV ,V groups so it fits to GMFCS III	For guidelines associated with GMFCS I, do you agree that commencement of spine surveillance should be only If there are clinical signs of scoliosis or clinically problems to examine the child	For guidelines associated with GMFCS I, do you agree that commencement of spine surveillance should be [only If there are clinical signs of scoliosis or clinically problems to examine the child]	For guidelines associated with GMFCS I, do you agree that commencement of spine surveillance should be [as a rule - at preschool age: 3-5 y.o]	For guidelines associated with GMFCS I, do you agree that commencement of spine surveillance should be [as a rule - early school age: 6-9 y.o]	For guidelines associated with GMFCS I, do you agree that commencement of spine surveillance should be [as a rule - pre pubertal surge : 10-11]	For guidelines associated with GMFCS II, do you agree that commencement of spine surveillance should be [only If there are clinical signs of scoliosis or clinically problems to examine the child]	For guidelines associated with GMFCS II, do you agree that commencement of spine surveillance should be [as a rule - at preschool age: 3-5 y.o]	For guidelines associated with GMFCS II, do you agree that commencement of spine surveillance should be [as a rule - early school age: 6-9 y.o]	For guidelines associated with GMFCS II, do you agree that commencement of spine surveillance should be [as a rule - pre pubertal surge : 10-11]	For guidelines associated with GMFCS III, do you agree that commencement of spine surveillance should be [only If there are clinical signs of scoliosis or clinically problems to examine the child]	For guidelines associated with GMFCS III, do you agree that commencement of spine surveillance should be [as a rule - at preschool age: 3-5 y.o]	For guidelines associated with GMFCS III, do you agree that commencement of spine surveillance should be [as a rule - early school age: 6-9 y.o]	For guidelines associated with GMFCS III, do you agree that commencement of spine surveillance should be [as a rule - pre pubertal surge : 10-11]	For guidelines associated with GMFCS IV, do you agree that commencement of spine surveillance should be [only If there are clinical signs of scoliosis or clinically problems to examine the child]	For guidelines associated with GMFCS IV, do you agree that commencement of spine surveillance should be [as a rule - at preschool age: 3-5 y.o]	For guidelines associated with GMFCS IV, do you agree that commencement of spine surveillance should be [as a rule - early school age: 6-9 y.o]	For guidelines associated with GMFCS IV, do you agree that commencement of spine surveillance should be [as a rule - pre pubertal surge : 10-11]	For guidelines associated with GMFCS V, do you agree that commencement of spine surveillance should be [only If there are clinical signs of scoliosis or clinically problems to examine the child]	For guidelines associated with GMFCS V, do you agree that commencement of spine surveillance should be [as a rule - at preschool age: 3-5 y.o]	For guidelines associated with GMFCS V, do you agree that commencement of spine surveillance should be [as a rule - early school age: 6-9 y.o]	For guidelines associated with GMFCS V, do you agree that commencement of spine surveillance should be [as a rule - pre pubertal surge : 10-11]	do you agree that PRIMARY frequency of spine surveillance should be in GMFCS I [no need of follow up unless scoliosis was detected]	do you agree that PRIMARY frequency of spine surveillance should be in GMFCS I [ once a year]	do you agree that PRIMARY frequency of spine surveillance should be in GMFCS I [every 6 months]	do you agree that PRIMARY frequency of spine surveillance should be in GMFCS I [every 4 months]	For guidelines associated with Type IV hemiplegia , do you agree that commencement of spine surveillance should be [only If there are clinical signs of scoliosis or clinically problems to examine the child]	For guidelines associated with Type IV hemiplegia , do you agree that commencement of spine surveillance should be [as a rule - at preschool age: 3-5 y.o]	For guidelines associated with Type IV hemiplegia , do you agree that commencement of spine surveillance should be [as a rule - early school age: 6-9 y.o]	For guidelines associated with Type IV hemiplegia , do you agree that commencement of spine surveillance should be [as a rule - pre pubertal surge : 10-11]	do you agree that PRIMARY frequency of spine surveillance should be in GMFCS I [every 3 months]	do you agree that PRIMARY frequency of spine surveillance should be in GMFCS II [no need of follow up unless scoliosis was detected]	do you agree that PRIMARY frequency of spine surveillance should be in GMFCS II [once a year]	do you agree that PRIMARY frequency of spine surveillance should be in GMFCS II [every 6 months]	do you agree that PRIMARY frequency of spine surveillance should be in GMFCS II [every 4 months]	do you agree that PRIMARY frequency of spine surveillance should be in GMFCS II [every 3 months]
strongly agree with the statement	strongly agree with the statement	neither agree nor disagree with the statement	strongly agree with the statement	neither agree nor disagree with the statement	strongly agree with the statement			no, gender doesn't metter		strongly agree with the statement	strongly agree with the statement	strongly agree with the statement	strongly disagree with the statement	neither agree nor disagree with the statement	strongly agree with the statement	strongly agree with the statement	strongly disagree with the statement	strongly disagree with the statement	strongly agree with the statement	strongly agree with the statement	strongly disagree with the statement	neither agree nor disagree with the statement	strongly agree with the statement	strongly agree with the statement	strongly agree with the statement	strongly agree with the statement	strongly agree with the statement	strongly agree with the statement	strongly agree with the statement	strongly agree with the statement	strongly agree with the statement	strongly agree with the statement	strongly agree with the statement	strongly agree with the statement	strongly agree with the statement	strongly agree with the statement	neither agree nor disagree with the statement	strongly disagree with the statement	strongly disagree with the statement	strongly agree with the statement	agree with the statement.	strongly agree with the statement	strongly agree with the statement	strongly disagree with the statement	strongly agree with the statement	agree with the statement.	strongly disagree with the statement	strongly disagree with the statement	strongly disagree with the statement
strongly agree with the statement	disagree with the statement.	disagree with the statement.	neither agree nor disagree with the statement	neither agree nor disagree with the statement	neither agree nor disagree with the statement			females should be discharge earlier		strongly agree with the statement	strongly agree with the statement	strongly agree with the statement	disagree with the statement.	agree with the statement.	agree with the statement.	agree with the statement.	disagree with the statement.	disagree with the statement.	agree with the statement.	agree with the statement.	disagree with the statement.	disagree with the statement.	agree with the statement.	neither agree nor disagree with the statement	disagree with the statement.	disagree with the statement.	agree with the statement.	disagree with the statement.	agree with the statement.	agree with the statement.	agree with the statement.	disagree with the statement.	agree with the statement.	agree with the statement.	agree with the statement.	neither agree nor disagree with the statement	disagree with the statement.	disagree with the statement.	disagree with the statement.	disagree with the statement.	agree with the statement.	agree with the statement.	agree with the statement.	disagree with the statement.	neither agree nor disagree with the statement	disagree with the statement.	disagree with the statement.	disagree with the statement.	disagree with the statement.
agree with the statement.	agree with the statement.	disagree with the statement.	agree with the statement.	disagree with the statement.	disagree with the statement.	Quite often both PA and lateral x-rays are needed		females should be discharge earlier	Great survey. Thanks	agree with the statement.	agree with the statement.	strongly agree with the statement	strongly disagree with the statement	agree with the statement.	agree with the statement.	agree with the statement.	disagree with the statement.	disagree with the statement.	disagree with the statement.	agree with the statement.	disagree with the statement.	disagree with the statement.	agree with the statement.	disagree with the statement.	disagree with the statement.	agree with the statement.	agree with the statement.	strongly disagree with the statement	disagree with the statement.	agree with the statement.	agree with the statement.	strongly disagree with the statement	disagree with the statement.	strongly agree with the statement	strongly agree with the statement	agree with the statement.	agree with the statement.	disagree with the statement.	disagree with the statement.	disagree with the statement.	disagree with the statement.	agree with the statement.	agree with the statement.	disagree with the statement.	agree with the statement.	agree with the statement.	disagree with the statement.	disagree with the statement.	disagree with the statement.
disagree with the statement.	disagree with the statement.	disagree with the statement.	disagree with the statement.	agree with the statement.	disagree with the statement.			no, gender doesn't metter		disagree with the statement.	disagree with the statement.	strongly agree with the statement	strongly disagree with the statement	disagree with the statement.	strongly agree with the statement	strongly agree with the statement	disagree with the statement.	neither agree nor disagree with the statement	agree with the statement.	strongly agree with the statement	strongly disagree with the statement	strongly disagree with the statement	agree with the statement.	agree with the statement.	strongly disagree with the statement	strongly disagree with the statement	agree with the statement.	strongly agree with the statement	strongly disagree with the statement	strongly disagree with the statement	strongly agree with the statement	strongly agree with the statement	strongly disagree with the statement	strongly disagree with the statement	agree with the statement.	disagree with the statement.	strongly disagree with the statement	disagree with the statement.	disagree with the statement.	strongly agree with the statement	disagree with the statement.	neither agree nor disagree with the statement	agree with the statement.	disagree with the statement.	disagree with the statement.	strongly agree with the statement	disagree with the statement.	disagree with the statement.	disagree with the statement.
agree with the statement.	disagree with the statement.	agree with the statement.	agree with the statement.	disagree with the statement.	agree with the statement.			females should be discharge earlier		agree with the statement.	agree with the statement.	disagree with the statement.	agree with the statement.	agree with the statement.	agree with the statement.	agree with the statement.	agree with the statement.	agree with the statement.	agree with the statement.	agree with the statement.	agree with the statement.	agree with the statement.	agree with the statement.	agree with the statement.	agree with the statement.	agree with the statement.	agree with the statement.	disagree with the statement.	disagree with the statement.	agree with the statement.	agree with the statement.	disagree with the statement.	agree with the statement.	agree with the statement.	agree with the statement.	agree with the statement.	strongly disagree with the statement	strongly disagree with the statement	strongly disagree with the statement	disagree with the statement.	disagree with the statement.	agree with the statement.	agree with the statement.	strongly disagree with the statement	agree with the statement.	strongly disagree with the statement	strongly disagree with the statement	strongly disagree with the statement	strongly disagree with the statement
strongly agree with the statement	strongly disagree with the statement	strongly disagree with the statement	disagree with the statement.	agree with the statement.	disagree with the statement.	PA and lateral x-rays are crucial for primary assessment and also for follow-up session when surgery is being considered as part of the treatment.	patients after surgery should be checked up regularly according to surgeon.	no, gender doesn't metter		strongly agree with the statement	agree with the statement.	strongly agree with the statement	strongly disagree with the statement	agree with the statement.	agree with the statement.	agree with the statement.	neither agree nor disagree with the statement	agree with the statement.	strongly agree with the statement	agree with the statement.	neither agree nor disagree with the statement	agree with the statement.	strongly agree with the statement	disagree with the statement.	agree with the statement.	agree with the statement.	strongly agree with the statement	disagree with the statement.	agree with the statement.	strongly agree with the statement	strongly agree with the statement	strongly disagree with the statement	agree with the statement.	strongly agree with the statement	strongly agree with the statement	disagree with the statement.	agree with the statement.	neither agree nor disagree with the statement	disagree with the statement.	disagree with the statement.	agree with the statement.	strongly agree with the statement	strongly agree with the statement	strongly disagree with the statement	strongly disagree with the statement	agree with the statement.	neither agree nor disagree with the statement	disagree with the statement.	strongly disagree with the statement
agree with the statement.	neither agree nor disagree with the statement	strongly disagree with the statement	disagree with the statement.	agree with the statement.	disagree with the statement.			females should be discharge earlier		agree with the statement.	agree with the statement.	strongly agree with the statement	strongly disagree with the statement	disagree with the statement.	disagree with the statement.	agree with the statement.	disagree with the statement.	disagree with the statement.	strongly agree with the statement	agree with the statement.	disagree with the statement.	agree with the statement.	strongly agree with the statement	disagree with the statement.	agree with the statement.	strongly agree with the statement	strongly agree with the statement	disagree with the statement.	strongly agree with the statement	strongly agree with the statement	agree with the statement.	disagree with the statement.	strongly agree with the statement	strongly agree with the statement	agree with the statement.		strongly agree with the statement			disagree with the statement.	neither agree nor disagree with the statement	strongly agree with the statement	agree with the statement.			strongly agree with the statement
agree with the statement.	disagree with the statement.	strongly disagree with the statement	neither agree nor disagree with the statement	agree with the statement.	disagree with the statement.			females should be discharge earlier		agree with the statement.	agree with the statement.	strongly agree with the statement	strongly disagree with the statement	agree with the statement.	agree with the statement.	agree with the statement.	disagree with the statement.	disagree with the statement.	neither agree nor disagree with the statement	agree with the statement.	disagree with the statement.	disagree with the statement.	disagree with the statement.	agree with the statement.	disagree with the statement.	disagree with the statement.	disagree with the statement.	neither agree nor disagree with the statement	neither agree nor disagree with the statement	neither agree nor disagree with the statement	neither agree nor disagree with the statement	disagree with the statement.	neither agree nor disagree with the statement	neither agree nor disagree with the statement	neither agree nor disagree with the statement	agree with the statement.	agree with the statement.	disagree with the statement.	disagree with the statement.	disagree with the statement.	neither agree nor disagree with the statement	neither agree nor disagree with the statement	neither agree nor disagree with the statement	disagree with the statement.	agree with the statement.	agree with the statement.	disagree with the statement.	disagree with the statement.	disagree with the statement.
agree with the statement.	neither agree nor disagree with the statement	disagree with the statement.	agree with the statement.	disagree with the statement.	agree with the statement.			no, gender doesn't metter		strongly agree with the statement	agree with the statement.	agree with the statement.	disagree with the statement.	neither agree nor disagree with the statement	agree with the statement.	agree with the statement.	strongly disagree with the statement	strongly disagree with the statement	strongly disagree with the statement	agree with the statement.	strongly disagree with the statement	strongly disagree with the statement	strongly disagree with the statement	neither agree nor disagree with the statement	agree with the statement.	strongly disagree with the statement	agree with the statement.	strongly disagree with the statement	agree with the statement.	agree with the statement.	agree with the statement.	strongly disagree with the statement	strongly agree with the statement	strongly agree with the statement	strongly agree with the statement	strongly agree with the statement	agree with the statement.	disagree with the statement.	strongly disagree with the statement	neither agree nor disagree with the statement	agree with the statement.	neither agree nor disagree with the statement	agree with the statement.	strongly disagree with the statement	strongly agree with the statement	agree with the statement.	disagree with the statement.	strongly disagree with the statement	strongly disagree with the statement
agree with the statement.	neither agree nor disagree with the statement	disagree with the statement.	disagree with the statement.	agree with the statement.	disagree with the statement.			no, gender doesn't metter		agree with the statement.	agree with the statement.	agree with the statement.	disagree with the statement.	disagree with the statement.	agree with the statement.	agree with the statement.	disagree with the statement.	disagree with the statement.	disagree with the statement.	agree with the statement.	disagree with the statement.	disagree with the statement.	disagree with the statement.	disagree with the statement.	disagree with the statement.	agree with the statement.	agree with the statement.	disagree with the statement.	agree with the statement.	agree with the statement.	agree with the statement.	disagree with the statement.	agree with the statement.	agree with the statement.	agree with the statement.	agree with the statement.	disagree with the statement.	disagree with the statement.	disagree with the statement.	agree with the statement.	disagree with the statement.	disagree with the statement.	agree with the statement.	disagree with the statement.	agree with the statement.	disagree with the statement.	disagree with the statement.	disagree with the statement.	disagree with the statement.
agree with the statement.	agree with the statement.	strongly disagree with the statement	agree with the statement.	neither agree nor disagree with the statement	agree with the statement.	Primary assessment with posteroanterior and lateral view and in the follow-up posteroanterior, but when planning surgery anteroposterior and new lateral x ray is mandatory		no, gender doesn't metter		agree with the statement.	agree with the statement.	strongly agree with the statement	strongly disagree with the statement	agree with the statement.	strongly agree with the statement	strongly agree with the statement			strongly agree with the statement	strongly agree with the statement		agree with the statement.	strongly agree with the statement	disagree with the statement.	agree with the statement.	strongly agree with the statement		strongly disagree with the statement	strongly agree with the statement			strongly disagree with the statement				agree with the statement.				disagree with the statement.	agree with the statement.	strongly agree with the statement			agree with the statement.
strongly agree with the statement	agree with the statement.	agree with the statement.	agree with the statement.	disagree with the statement.	agree with the statement.			females should be discharge earlier		strongly agree with the statement	strongly agree with the statement	disagree with the statement.	agree with the statement.	agree with the statement.	agree with the statement.	agree with the statement.	disagree with the statement.	disagree with the statement.	agree with the statement.	agree with the statement.	disagree with the statement.	disagree with the statement.	agree with the statement.	disagree with the statement.	agree with the statement.	agree with the statement.	agree with the statement.	disagree with the statement.	agree with the statement.	agree with the statement.	agree with the statement.	disagree with the statement.	agree with the statement.	agree with the statement.	agree with the statement.	disagree with the statement.	agree with the statement.	disagree with the statement.	disagree with the statement.	disagree with the statement.	disagree with the statement.	agree with the statement.	agree with the statement.	disagree with the statement.	disagree with the statement.	agree with the statement.	disagree with the statement.	disagree with the statement.	disagree with the statement.
agree with the statement.	disagree with the statement.	disagree with the statement.	disagree with the statement.	agree with the statement.	disagree with the statement.	traction filmy are mandatory in preoperative planning		no, gender doesn't metter		agree with the statement.	agree with the statement.	agree with the statement.	disagree with the statement.	agree with the statement.	agree with the statement.	agree with the statement.	agree with the statement.	agree with the statement.	agree with the statement.	neither agree nor disagree with the statement, agree with the statement.	agree with the statement.	agree with the statement.	agree with the statement.	agree with the statement.	agree with the statement.	agree with the statement.	agree with the statement.	agree with the statement.	agree with the statement.	agree with the statement.	agree with the statement.	agree with the statement.	agree with the statement.	agree with the statement.	agree with the statement.	disagree with the statement.		agree with the statement.		agree with the statement.	agree with the statement.	agree with the statement.	agree with the statement.		disagree with the statement.		agree with the statement.
agree with the statement.	disagree with the statement.	disagree with the statement.	disagree with the statement.	agree with the statement.	disagree with the statement.		Skeletal, physical and radiographic maturity rather than age can determine the time of discharge	no, gender doesn't metter		agree with the statement.	agree with the statement.	agree with the statement.	disagree with the statement.	agree with the statement.	agree with the statement.	agree with the statement.	disagree with the statement.	disagree with the statement.	disagree with the statement.	agree with the statement.	disagree with the statement.	disagree with the statement.	agree with the statement.	agree with the statement.	disagree with the statement.	disagree with the statement.	agree with the statement.	disagree with the statement.	disagree with the statement.	agree with the statement.	agree with the statement.	disagree with the statement.	disagree with the statement.	agree with the statement.	agree with the statement.	agree with the statement.				agree with the statement.	disagree with the statement.	disagree with the statement.	agree with the statement.		agree with the statement.
agree with the statement.	neither agree nor disagree with the statement	agree with the statement.	agree with the statement.	disagree with the statement.	agree with the statement.			no, gender doesn't metter		agree with the statement.	agree with the statement.	disagree with the statement.	neither agree nor disagree with the statement	agree with the statement.	agree with the statement.	agree with the statement.	disagree with the statement.	disagree with the statement.	disagree with the statement.	agree with the statement.	disagree with the statement.	disagree with the statement.	disagree with the statement.	disagree with the statement.	disagree with the statement.	disagree with the statement.	agree with the statement.	disagree with the statement.	agree with the statement.	disagree with the statement.	disagree with the statement.	disagree with the statement.	agree with the statement.	disagree with the statement.	disagree with the statement.	agree with the statement.	neither agree nor disagree with the statement	disagree with the statement.	disagree with the statement.	disagree with the statement.	disagree with the statement.	disagree with the statement.	agree with the statement.	disagree with the statement.	agree with the statement.	neither agree nor disagree with the statement	disagree with the statement.	disagree with the statement.	disagree with the statement.
[truncated: 173 more columns]

## Sheet: Round 3
Do you agree that Type IV hemiplegia, can be called "poor walkers" because unilateral involvement be a trigger for scoliosis and criteria for survielence are more strict than GMFCS I and II groups but not as in GMFCS IV ,V groups so it fits to GMFCS III	posteroanterior and lateral view is obligatory for follow-up spine assessment	posteroanterior view is enough for follow-up spine assessment	lateral view is not necessary for follow-up spine assessment	For guidelines associated with GMFCS III, do you agree that the optimal age to start spine surveillance is: [only If there are clinical signs of scoliosis or clinically problems to examine the child]	For guidelines associated with GMFCS III, do you agree that the optimal age to start spine surveillance is: [as a rule - in toddlers = 1 -2y.o]	For guidelines associated with GMFCS III, do you agree that the optimal age to start spine surveillance is: [as a rule - at preschool age: 3-5 y.o]	For guidelines associated with GMFCS III, do you agree that the optimal age to start spine surveillance is: [as a rule - early school age: 6-8 y.o]	For guidelines associated with GMFCS III, do you agree that the optimal age to start spine surveillance is: [as a rule - pre pubertal surge : 9-11]	For guidelines associated with GMFCS IV, do you agree that the optimal age to start spine surveillance is: [only If there are clinical signs of scoliosis or clinically problems to examine the child]	For guidelines associated with GMFCS IV, do you agree that the optimal age to start spine surveillance is: [as a rule - in toddlers = 1-2 y.o]	For guidelines associated with GMFCS IV, do you agree that the optimal age to start spine surveillance is: [as a rule - at preschool age: 3-5 y.o]	For guidelines associated with GMFCS IV, do you agree that the optimal age to start spine surveillance is: [as a rule - early school age: 6-8 y.o]	For guidelines associated with GMFCS IV, do you agree that the optimal age to start spine surveillance is: [as a rule - pre pubertal surge : 9-11]	For guidelines associated with GMFCS V, do you agree that the optimal age to start spine surveillance is: [only If there are clinical signs of scoliosis or clinically problems to examine the child]	For guidelines associated with GMFCS V, do you agree that the optimal age to start spine surveillance is: [as a rule - in toddlers = 1-2 y.o]	For guidelines associated with GMFCS V, do you agree that the optimal age to start spine surveillance is: [as a rule - at preschool age: 3-5 y.o]	For guidelines associated with GMFCS V, do you agree that the optimal age to start spine surveillance is: [as a rule - early school age: 6-8 y.o]	For guidelines associated with GMFCS V, do you agree that the optimal age to start spine surveillance is: [as a rule - pre pubertal surge : 9-11]	For guidelines associated with Type IV hemiplegia , do you agree that that the optimal age to start spine surveillance is: [only If there are clinical signs of scoliosis or clinically problems to examine the child]	For guidelines associated with Type IV hemiplegia , do you agree that that the optimal age to start spine surveillance is: [as a rule - in toddlers = 1-2 y.o]	For guidelines associated with Type IV hemiplegia , do you agree that that the optimal age to start spine surveillance is: [as a rule - at preschool age: 3-5 y.o]	For guidelines associated with Type IV hemiplegia , do you agree that that the optimal age to start spine surveillance is: [as a rule - early school age: 6-8 y.o]	For guidelines associated with Type IV hemiplegia , do you agree that that the optimal age to start spine surveillance is: [as a rule - pre pubertal surge : 9-11]	in GMFCS IV do you agree that frequency of spine surveillance should be more frequent according to age [the age doesn't matter, this is not a criteria of for more frequent follow-up]	in GMFCS IV do you agree that frequency of spine surveillance should be more frequent according to age [it should be more fequent at preschool age: 3-5 y.o]	in GMFCS IV do you agree that frequency of spine surveillance should be more frequent according to age [it should be more fequent at early school age: 6-9 y.o]	in GMFCS IV do you agree that frequency of spine surveillance should be more frequent according to age [it should be more fequent at pre pubertal surge : 10-11]	in GMFCS IV do you agree that frequency of spine surveillance should be more frequent according to age [it should be more fequent at pubertal surge: after 11 -13]	in GMFCS V do you agree that frequency of spine surveillance should be more frequent according to age [the age doesn't matter, this is not a criteria of for more frequent follow-up]	in GMFCS V do you agree that frequency of spine surveillance should be more frequent according to age [it should be more fequent at preschool age: 3-5 y.o]	in GMFCS V do you agree that frequency of spine surveillance should be more frequent according to age [it should be more fequent at early school age: 6-9 y.o]	in GMFCS V do you agree that frequency of spine surveillance should be more frequent according to age [it should be more fequent at pre pubertal surge : 10-11]	in GMFCS V do you agree that frequency of spine surveillance should be more frequent according to age [it should be more fequent at pubertal surge: after 11 -13]	in Type IV hemiplegia do you agree that frequency of spine surveillance should be more frequent according to age [the age doesn't matter, this is not a criteria of for more frequent follow-up]	in Type IV hemiplegia do you agree that frequency of spine surveillance should be more frequent according to age [it should be more fequent at preschool age: 3-5 y.o]	in Type IV hemiplegia do you agree that frequency of spine surveillance should be more frequent according to age [it should be more fequent at early school age: 6-9 y.o]	in Type IV hemiplegia do you agree that frequency of spine surveillance should be more frequent according to age [it should be more fequent at pre pubertal surge : 10-11]	in Type IV hemiplegia do you agree that frequency of spine surveillance should be more frequent according to age [it should be more fequent at pubertal surge: after 11 -13]	in GMFCS I do you agree that frequency of spine surveillance should be more frequent according to scoliosis magnitude [10-19 dgr]	in GMFCS I do you agree that frequency of spine surveillance should be more frequent according to scoliosis magnitude [20-29 dgr]	in GMFCS I do you agree that frequency of spine surveillance should be more frequent according to scoliosis magnitude [30-39 dgr]	in GMFCS II do you agree that frequency of spine surveillance should be more frequent according to scoliosis magnitude [10-19 dgr]	in GMFCS II do you agree that frequency of spine surveillance should be more frequent according to scoliosis magnitude [20-29 dgr]	in GMFCS II do you agree that frequency of spine surveillance should be more frequent according to scoliosis magnitude [30-39 dgr]	in GMFCS III do you agree that frequency of spine surveillance should be more frequent according to scoliosis magnitude [10-19 dgr]	in GMFCS III do you agree that frequency of spine surveillance should be more frequent according to scoliosis magnitude [20-29 dgr]	in GMFCS III do you agree that frequency of spine surveillance should be more frequent according to scoliosis magnitude [30-39 dgr]	in GMFCS IV do you agree that frequency of spine surveillance should be more frequent according to scoliosis magnitude [10-19 dgr]	in GMFCS IV do you agree that frequency of spine surveillance should be more frequent according to scoliosis magnitude [20-29 dgr]
strongly agree with the statement	agree with the statement	strongly disagree with the statement	disagree with the statement	agree with the statement.	disagree with the statement.	disagree with the statement.	disagree with the statement.	disagree with the statement.	disagree with the statement.	disagree with the statement.	disagree with the statement.	disagree with the statement.	agree with the statement.	disagree with the statement.	disagree with the statement.	agree with the statement.	disagree with the statement.	disagree with the statement.	disagree with the statement.	disagree with the statement.	agree with the statement.	disagree with the statement.	disagree with the statement.	disagree with the statement.	disagree with the statement.	disagree with the statement.	agree with the statement.	disagree with the statement.	disagree with the statement.	disagree with the statement.	disagree with the statement.	agree with the statement.	disagree with the statement.	disagree with the statement.	disagree with the statement.	disagree with the statement.	agree with the statement.	disagree with the statement.	disagree with the statement.	agree with the statement.	neither agree nor disagree with the statement	disagree with the statement.	agree with the statement.	agree with the statement.	disagree with the statement.	agree with the statement.	agree with the statement.	disagree with the statement.	disagree with the statement.
strongly agree with the statement	agree with the statement	disagree with the statement	disagree with the statement	strongly disagree with the statement	disagree with the statement.	disagree with the statement.	disagree with the statement.	agree with the statement.	disagree with the statement.	disagree with the statement.	disagree with the statement.	strongly agree with the statement	disagree with the statement.	disagree with the statement.	disagree with the statement.	strongly agree with the statement	disagree with the statement.	disagree with the statement.	disagree with the statement.	disagree with the statement.	disagree with the statement.	agree with the statement.	disagree with the statement.	disagree with the statement.	disagree with the statement.	disagree with the statement.	agree with the statement.	disagree with the statement.	disagree with the statement.	disagree with the statement.	disagree with the statement.	agree with the statement.	disagree with the statement.	disagree with the statement.	disagree with the statement.	disagree with the statement.	agree with the statement.	disagree with the statement.	disagree with the statement.	disagree with the statement.	agree with the statement.	disagree with the statement.	disagree with the statement.	agree with the statement.	disagree with the statement.	disagree with the statement.	agree with the statement.	disagree with the statement.	disagree with the statement.
agree with the statement	strongly agree with the statement	disagree with the statement	disagree with the statement	agree with the statement.	neither agree nor disagree with the statement	neither agree nor disagree with the statement	neither agree nor disagree with the statement	agree with the statement.	agree with the statement.	neither agree nor disagree with the statement	neither agree nor disagree with the statement	neither agree nor disagree with the statement	agree with the statement.	agree with the statement.	neither agree nor disagree with the statement	neither agree nor disagree with the statement	neither agree nor disagree with the statement	agree with the statement.	agree with the statement.	neither agree nor disagree with the statement	neither agree nor disagree with the statement	neither agree nor disagree with the statement	agree with the statement.	neither agree nor disagree with the statement	neither agree nor disagree with the statement	neither agree nor disagree with the statement	agree with the statement.	agree with the statement.	agree with the statement.	neither agree nor disagree with the statement	neither agree nor disagree with the statement	agree with the statement.	agree with the statement.	neither agree nor disagree with the statement	neither agree nor disagree with the statement	neither agree nor disagree with the statement	agree with the statement.	agree with the statement.	agree with the statement.	agree with the statement.	neither agree nor disagree with the statement	agree with the statement.	strongly agree with the statement	strongly agree with the statement	agree with the statement.	strongly agree with the statement	strongly agree with the statement	agree with the statement.	agree with the statement.
agree with the statement	agree with the statement	disagree with the statement	disagree with the statement	disagree with the statement.	agree with the statement.	agree with the statement.	agree with the statement.	agree with the statement.	disagree with the statement.	agree with the statement.	agree with the statement.	agree with the statement.	agree with the statement.	disagree with the statement.	agree with the statement.	agree with the statement.	agree with the statement.	agree with the statement.	disagree with the statement.	agree with the statement.	agree with the statement.	agree with the statement.	agree with the statement.	agree with the statement.	disagree with the statement.	disagree with the statement.	disagree with the statement.	disagree with the statement.	agree with the statement.	disagree with the statement.	disagree with the statement.	disagree with the statement.	disagree with the statement.	agree with the statement.	disagree with the statement.	disagree with the statement.	disagree with the statement.	disagree with the statement.	disagree with the statement.	disagree with the statement.	agree with the statement.	disagree with the statement.	disagree with the statement.	agree with the statement.	disagree with the statement.	disagree with the statement.	agree with the statement.	disagree with the statement.	disagree with the statement.
agree with the statement	disagree with the statement	agree with the statement	agree with the statement	agree with the statement.	disagree with the statement.	disagree with the statement.	disagree with the statement.	agree with the statement.	agree with the statement.	disagree with the statement.	disagree with the statement.	agree with the statement.	agree with the statement.	agree with the statement.	disagree with the statement.	disagree with the statement.	agree with the statement.	agree with the statement.	agree with the statement.	disagree with the statement.	disagree with the statement.	agree with the statement.	agree with the statement.	disagree with the statement.	disagree with the statement.	disagree with the statement.	agree with the statement.	agree with the statement.	disagree with the statement.	disagree with the statement.	disagree with the statement.	agree with the statement.	agree with the statement.	disagree with the statement.	disagree with the statement.	disagree with the statement.	agree with the statement.	agree with the statement.	neither agree nor disagree with the statement	agree with the statement.	neither agree nor disagree with the statement	disagree with the statement.	agree with the statement.	agree with the statement.	disagree with the statement.	agree with the statement.	agree with the statement.	disagree with the statement.	agree with the statement.
agree with the statement	disagree with the statement	agree with the statement	agree with the statement	neither agree nor disagree with the statement, agree with the statement.	strongly disagree with the statement	disagree with the statement.	agree with the statement.	agree with the statement.	disagree with the statement.	disagree with the statement.	neither agree nor disagree with the statement	agree with the statement.	strongly agree with the statement	strongly disagree with the statement	disagree with the statement.	agree with the statement.	agree with the statement.	strongly agree with the statement	disagree with the statement.	disagree with the statement.	disagree with the statement.	agree with the statement.	agree with the statement.	disagree with the statement.	disagree with the statement.	disagree with the statement.	strongly agree with the statement	strongly agree with the statement	disagree with the statement.	agree with the statement.	agree with the statement.	strongly agree with the statement	strongly agree with the statement	disagree with the statement.	disagree with the statement.	agree with the statement.	agree with the statement.	agree with the statement.	disagree with the statement.	agree with the statement.	neither agree nor disagree with the statement	disagree with the statement.	agree with the statement.	strongly agree with the statement	neither agree nor disagree with the statement	agree with the statement.	strongly agree with the statement	neither agree nor disagree with the statement	agree with the statement.
disagree with the statement	strongly agree with the statement	disagree with the statement	disagree with the statement	strongly agree with the statement	strongly disagree with the statement	strongly disagree with the statement	strongly agree with the statement	strongly disagree with the statement	strongly disagree with the statement	strongly disagree with the statement	strongly agree with the statement	strongly disagree with the statement	strongly disagree with the statement	strongly disagree with the statement	strongly disagree with the statement	strongly agree with the statement	strongly disagree with the statement	strongly disagree with the statement	strongly agree with the statement	strongly disagree with the statement	strongly disagree with the statement	strongly agree with the statement	strongly disagree with the statement	strongly disagree with the statement	strongly disagree with the statement	strongly disagree with the statement	strongly agree with the statement	strongly disagree with the statement	strongly disagree with the statement	strongly disagree with the statement	strongly disagree with the statement	strongly agree with the statement	strongly disagree with the statement	strongly disagree with the statement	strongly disagree with the statement	strongly disagree with the statement	strongly agree with the statement	strongly disagree with the statement	disagree with the statement.	strongly agree with the statement	neither agree nor disagree with the statement	disagree with the statement.	strongly agree with the statement	strongly disagree with the statement	disagree with the statement.	strongly agree with the statement	strongly disagree with the statement	disagree with the statement.	strongly agree with the statement
agree with the statement	agree with the statement	strongly disagree with the statement	strongly disagree with the statement	strongly disagree with the statement	strongly disagree with the statement	agree with the statement.	agree with the statement.	strongly agree with the statement	strongly disagree with the statement	strongly disagree with the statement	strongly agree with the statement	agree with the statement.	agree with the statement.	strongly disagree with the statement	strongly agree with the statement	agree with the statement.	agree with the statement.	agree with the statement.	strongly agree with the statement	strongly agree with the statement	agree with the statement.	agree with the statement.	agree with the statement.	strongly agree with the statement	neither agree nor disagree with the statement	agree with the statement.	agree with the statement.	agree with the statement.	strongly agree with the statement	agree with the statement.	agree with the statement.	agree with the statement.	agree with the statement.	strongly agree with the statement	agree with the statement.	agree with the statement.	agree with the statement.	agree with the statement.	neither agree nor disagree with the statement	strongly agree with the statement	neither agree nor disagree with the statement	agree with the statement.	strongly agree with the statement	strongly agree with the statement	agree with the statement.	strongly agree with the statement	strongly agree with the statement	agree with the statement.	strongly agree with the statement
agree with the statement	disagree with the statement	agree with the statement	agree with the statement	disagree with the statement.	disagree with the statement.	agree with the statement.		agree with the statement.	strongly disagree with the statement		agree with the statement.	neither agree nor disagree with the statement	agree with the statement.	strongly disagree with the statement		strongly agree with the statement	strongly agree with the statement	strongly agree with the statement	strongly disagree with the statement		agree with the statement.	strongly agree with the statement	strongly agree with the statement	neither agree nor disagree with the statement	neither agree nor disagree with the statement	neither agree nor disagree with the statement	strongly agree with the statement	strongly agree with the statement	neither agree nor disagree with the statement	neither agree nor disagree with the statement	neither agree nor disagree with the statement	strongly agree with the statement	strongly agree with the statement	neither agree nor disagree with the statement	neither agree nor disagree with the statement	neither agree nor disagree with the statement	strongly agree with the statement	strongly agree with the statement	neither agree nor disagree with the statement	agree with the statement.	neither agree nor disagree with the statement	neither agree nor disagree with the statement	agree with the statement.	strongly agree with the statement	agree with the statement.	agree with the statement.	strongly agree with the statement	agree with the statement.	agree with the statement.
neither agree nor disagree with the statement	disagree with the statement	agree with the statement	neither agree nor disagree with the statement	disagree with the statement.	disagree with the statement.	disagree with the statement.	agree with the statement.	disagree with the statement.	disagree with the statement.	disagree with the statement.	agree with the statement.	disagree with the statement.	disagree with the statement.	disagree with the statement.	disagree with the statement.	agree with the statement.	disagree with the statement.	disagree with the statement.	agree with the statement.	disagree with the statement.	disagree with the statement.	disagree with the statement.	disagree with the statement.	disagree with the statement.	disagree with the statement.	disagree with the statement.	agree with the statement.	agree with the statement.	disagree with the statement.	disagree with the statement.	disagree with the statement.	agree with the statement.	agree with the statement.	disagree with the statement.	disagree with the statement.	disagree with the statement.	agree with the statement.	agree with the statement.	neither agree nor disagree with the statement	agree with the statement.	neither agree nor disagree with the statement	neither agree nor disagree with the statement	agree with the statement.	agree with the statement.	neither agree nor disagree with the statement	agree with the statement.	agree with the statement.	neither agree nor disagree with the statement	agree with the statement.
agree with the statement	agree with the statement	neither agree nor disagree with the statement	disagree with the statement	strongly agree with the statement	strongly disagree with the statement	strongly disagree with the statement	neither agree nor disagree with the statement	agree with the statement.	strongly agree with the statement	disagree with the statement.	agree with the statement.	agree with the statement.	agree with the statement.	strongly agree with the statement	neither agree nor disagree with the statement	agree with the statement.	agree with the statement.	agree with the statement.	strongly agree with the statement	disagree with the statement.	agree with the statement.	agree with the statement.	agree with the statement.	disagree with the statement.	disagree with the statement.	disagree with the statement.	agree with the statement.	agree with the statement.	disagree with the statement.	disagree with the statement.	disagree with the statement.	agree with the statement.	agree with the statement.	disagree with the statement.	disagree with the statement.	disagree with the statement.	agree with the statement.	agree with the statement.	disagree with the statement.	agree with the statement.	neither agree nor disagree with the statement	disagree with the statement.	agree with the statement.	agree with the statement.	neither agree nor disagree with the statement	agree with the statement.	agree with the statement.	agree with the statement.	agree with the statement.
agree with the statement	agree with the statement	disagree with the statement	disagree with the statement	disagree with the statement.	disagree with the statement.	disagree with the statement.	strongly disagree with the statement	disagree with the statement.	disagree with the statement.	disagree with the statement.	strongly disagree with the statement	disagree with the statement.	disagree with the statement.	disagree with the statement.	disagree with the statement.	strongly disagree with the statement	disagree with the statement.	disagree with the statement.	disagree with the statement.	disagree with the statement.	disagree with the statement.	strongly disagree with the statement	disagree with the statement.	disagree with the statement.	disagree with the statement.	disagree with the statement.	agree with the statement.	agree with the statement.	disagree with the statement.	disagree with the statement.	disagree with the statement.	agree with the statement.	agree with the statement.	strongly disagree with the statement	strongly disagree with the statement	strongly disagree with the statement	neither agree nor disagree with the statement	neither agree nor disagree with the statement	disagree with the statement.	neither agree nor disagree with the statement	agree with the statement.	disagree with the statement.	neither agree nor disagree with the statement	agree with the statement.	disagree with the statement.	neither agree nor disagree with the statement	agree with the statement.	disagree with the statement.	neither agree nor disagree with the statement
agree with the statement	agree with the statement	disagree with the statement	disagree with the statement	agree with the statement.	disagree with the statement.	disagree with the statement.	neither agree nor disagree with the statement	neither agree nor disagree with the statement	neither agree nor disagree with the statement	neither agree nor disagree with the statement	agree with the statement.	neither agree nor disagree with the statement	neither agree nor disagree with the statement	neither agree nor disagree with the statement	neither agree nor disagree with the statement	agree with the statement.	neither agree nor disagree with the statement	neither agree nor disagree with the statement	agree with the statement.	neither agree nor disagree with the statement	neither agree nor disagree with the statement	neither agree nor disagree with the statement	neither agree nor disagree with the statement	agree with the statement.	neither agree nor disagree with the statement	neither agree nor disagree with the statement	neither agree nor disagree with the statement	neither agree nor disagree with the statement	agree with the statement.	neither agree nor disagree with the statement	neither agree nor disagree with the statement	neither agree nor disagree with the statement	neither agree nor disagree with the statement	agree with the statement.	neither agree nor disagree with the statement	neither agree nor disagree with the statement	neither agree nor disagree with the statement	neither agree nor disagree with the statement	disagree with the statement.	neither agree nor disagree with the statement	agree with the statement.	disagree with the statement.	neither agree nor disagree with the statement	agree with the statement.	disagree with the statement.	neither agree nor disagree with the statement	agree with the statement.	disagree with the statement.	neither agree nor disagree with the statement
agree with the statement	neither agree nor disagree with the statement	neither agree nor disagree with the statement	neither agree nor disagree with the statement	disagree with the statement.	disagree with the statement.	disagree with the statement.	disagree with the statement.	agree with the statement.	strongly disagree with the statement	strongly disagree with the statement	neither agree nor disagree with the statement	agree with the statement.	neither agree nor disagree with the statement	disagree with the statement.	disagree with the statement.	neither agree nor disagree with the statement	agree with the statement.	neither agree nor disagree with the statement	disagree with the statement.	disagree with the statement.	disagree with the statement.	neither agree nor disagree with the statement	agree with the statement.	agree with the statement.	disagree with the statement.	disagree with the statement.	disagree with the statement.	disagree with the statement.	agree with the statement.	disagree with the statement.	disagree with the statement.	disagree with the statement.	disagree with the statement.	agree with the statement.	disagree with the statement.	disagree with the statement.	disagree with the statement.	disagree with the statement.	disagree with the statement.	agree with the statement.	disagree with the statement.	disagree with the statement.	agree with the statement.	disagree with the statement.	disagree with the statement.	agree with the statement.	disagree with the statement.	disagree with the statement.	agree with the statement.
[truncated: 28 more columns]
